# Supplementary material for: Defining a Correlative Transcriptional Signature Associated with Bulk Histone H3 Acetylation Levels in Adult Glioblastomas
Source: Cells. 2023 Jan 19;12(3):374. doi: 10.3390/cells12030374 (PMC9913072; doi:10.3390/cells12030374)
Supplement: Supplementary file 1 [file cells-12-00374-s001.zip]

Archive with 2 entries (2 files):
- cells-2153571 - supplementary.pdf
- cells-2153571-Supplementary Tables.xlsx
